# Supplementary material for: Albuminuria-Related Genetic Biomarkers: Replication and Predictive Evaluation in Individuals with and without Diabetes from the UK Biobank
Source: Int J Mol Sci. 2023 Jul 7;24(13):11209. doi: 10.3390/ijms241311209 (PMC10342310; doi:10.3390/ijms241311209)
Supplement: Supplementary file 1 [file ijms-24-11209-s001.zip]

Archive with 2 entries (2 files):
- ijms-2454227-figures.pdf
- ijms-2454227-supplementary.xlsx
