# Supplementary material for: Albuminuria-Related Genetic Biomarkers: Replication and Predictive Evaluation in Individuals with and without Diabetes from the UK Biobank
Source: Int J Mol Sci. 2023 Jul 7;24(13):11209. doi: 10.3390/ijms241311209 (PMC10342310; doi:10.3390/ijms241311209)
Supplement: Supplementary file 1 [file ijms-24-11209-s001.zip › ijms-2454227-supplementary.xlsx]

## Sheet: ST_Legends
Supplementary Table	Legend
Supplementary Table S 1	Codes from the UKB Data Fields non-cancer illness (20002), operation (20004) and treatment/medication (20003) used for the definitions of kidney damage and diabetes.
Supplementary Table S2	Description of the GWAS studies (number of participants, cohorts and phenotype definition) that originally identified the single nucleotide polymorphisms included in the generation of the PRS. The association metrics and effect allele for each variant are shown as originally reported. AER: albumin excretion rate. CI: confidence interval. EA: effect allele. mAlb: microalbuminuria. NA: not availabl…
Supplementary Table S3	Gene coordinates and annotation information for the single nucleotide polymorphisms included in this study. ALT: alternate allele. Chr: chromosome. dbSNP: Single Nucleotide Polymorphism Database identifier. hwe: Hardy-Weinberg Equilibrium. LD: linkage disequilibrium. MAF: Minor Allele Frequency in the Overall Cohort. PMID: PubMed identifier of the original article. REF: reference allele. *Minor a…
Supplementary Table S4	Logistic regression models for microalbuminuria according to the sex-dependent definition in 389,172 participants from the overall cohort. R2: McFadden's R Square. SE: Standard Error. * chromosome|gene|rs identifier|counted allele|alternate allele
Supplementary Table S5	Logistic regression models for microalbuminuria according to the sex-dependent definition in 353,374 participants from the non-diabetic cohort. R2: McFadden's R Square. SE: Standard Error. * chromosome|gene|rs identifier|counted allele|alternate allele
Supplementary Table S6	Logistic regression models for microalbuminuria according to the sex-dependent definition in 35,798 participants from the diabetic cohort. R2: McFadden's R Square. SE: Standard Error. * chromosome|gene|rs identifier|counted allele|alternate allele
Supplementary Table S7	Logistic regression models for microalbuminuria according to the KDIGO definition in 389,172 participants from the overall cohort. KDIGO: Kidney Disease: Improving Global Outcomes. R2: McFadden's R Square. SE: Standard Error. * chromosome|gene|rs identifier|counted allele|alternate allele
Supplementary Table S8	Logistic regression models for microalbuminuria according to the KDIGO definition in 353,374 participants from the non-diabetic cohort. KDIGO: Kidney Disease: Improving Global Outcomes. R2: McFadden's R Square. * chromosome|gene|rs identifier|counted allele|alternate allele
Supplementary Table S9	Logistic regression models for microalbuminuria according to the KDIGO definition in 35,798 participants from the diabetic cohort. KDIGO: Kidney Disease: Improving Global Outcomes. R2: McFadden's R Square. SE: Standard Error. * chromosome|gene|rs identifier|counted allele|alternate allele
Supplementary Table S10	Logistic Rregression models for macroalbuminuria in 389,172 participants from the overall cohort. R2: McFadden's R Square. SE: Standard Error. * chromosome|gene|rs identifier|counted allele|alternate allele
Supplementary Table S11	Logistic regression models for macroalbuminuria in 353,374 participants from the non-diabetic cohort. R2: McFadden's R Square. SE: Standard Error. * chromosome|gene|rs identifier|counted allele|alternate allele
Supplementary Table S12	Logistic regression models for macroalbuminuria in 35,798 participants from the diabetic cohort. R2: McFadden's R Square. SE: Standard Error. * chromosome|gene|rs identifier|counted allele|alternate allele
Supplementary Table S13	Logistic regression models for kidney damage in 368,077 participants from the overall cohort. R2: McFadden's R Square. SE: Standard Error. * chromosome|gene|rs identifier|counted allele|alternate allele
Supplementary Table S14	Logistic regression models for kidney damage in 333,292 participants from the non-diabetic cohort. R2: McFadden's R Square. SE: Standard Error. * chromosome|gene|rs identifier|counted allele|alternate allele
Supplementary Table S15	Logistic regression models for kidney damage in 34,785 participants from the diabetic cohort. R2: McFadden's R Square. SE: Standard Error. * chromosome|gene|rs identifier|counted allele|alternate allele
Supplementary Table S16	Linear regression models for UACR in 389,172 participants from the overall cohort. SE: Standard Error. UACR: urine albumin-to-creatinine ratio. VIF: variance inflation factor. * chromosome|gene|rs identifier|counted allele|alternate allele
Supplementary Table S17	Linear regression models for UACR in 353,374 participants from the non-diabetic cohort. SE: Standard Error. SNPs: single nucleotide polymorphisms. UACR: urine albumin-to-creatinine ratio. VIF: variance inflation factor. * chromosome|gene|rs identifier|counted allele|alternate allele
Supplementary Table S18	Linear regression models for UACR in 35,798 participants from the diabetic cohort. SE: Standard Error. SNPs: single nucleotide polymorphisms. UACR: urine albumin-to-creatinine ratio. VIF: variance inflation factor. * chromosome|gene|rs identifier|counted allele|alternate allele
Supplementary Table S19	Evaluation of the clinical utility of the addition of single nucleotide polymorphisms to clinical and sociodemographic risk factors (clinical model) as individual variables or as a PRS to improve the different outcomes prediction. Net reclassification improvement indices and integrated discrimination improvement are shown, with their respective metrics. ROC curves were compared using the DeLong's…
Supplementary Table S20	Logistic regression models predicting microalbuminuria (either sex-dependent or KDIGO definitions) including clinical variables and polygenic risk scores constructed with variants identified for microalbuminuria or UACR. Models for macroalbuminuria and kidney damage are not shown (non-significant). KDIGO: Kidney Disease: Improving Global Outcomes. PRS: polygenic risk score. R2: McFadden's R Squar…
Supplementary Table S21	Linear regression models predicting UACR including clinical variables and polygenic risk scores constructed with variants identified for microalbuminuria or UACR. Models not shown were not significant (diabetic cohort). PRS: polygenic risk score. SE: Standard Error. UACR: urine albumin-to-creatinine ratio. VIF: variance inflation factor.

## Sheet: Table S1
Supplementary Table S1	Codes from the UKB Data Fields non-cancer illness (20002), operation (20004) and treatment/medication (20003) used for the definitions of kidney damage and diabetes.
UK Biobank Data Field	Kidney Damage					Diabetes
20002	1192	Renal or kidney failure				1220	Diabetes
	1193	Renal failure requiring dialysis				1222	Type 1 diabetes
	1194	Renal failure not requiring dialysis				1223	Type 2 diabetes
	1405	Other renal or kidney problem				1276	Diabetic eye disease
	1427	Polycystic kidney				1468	Diabetic neuropathy or ulcers
	1515	Pyelonephritis				1607	Diabetic nephropathy
	1519	Kidney nephropathy
	1520	IgA nephropathy
	1607	Diabetic nephropathy
	1608	Nephritis
	1609	Glomerulonephritis
20004	1110	Renal artery angioplasty stent				1457	Pancreatic transplant
	1195	Renal or kidney transplant
	1487	Nephrectomy or kidney removed
	1580	Dialysis access surgery
	1581	Haemodialysis access or fistula surgery
	1582	Peritoneal dialysis access surgery
	1618	Renal biopsy or kidney biopsy
20003	Sixty-one formulations (54 drugs) used for management of chronic kidney disease, including renin-angiotensin-aldosterone system inhibitors					Forty-two formulations (40 drugs) used for management of diabetes
	accupro		co-diovan	innozide	staril	acarbose		glibenclamide	glutril	lejguar
	accuretic		coversyl	irbesartan	tanatril	acetohexamide		glibenese	glybenclamide	libanil
	acepril		cozaar	lisinopril	tarka	calabren		glibornuride	glyclizide	malix
	acezide		diovan	losartan	telmisartan	chlorpropamide		gliclazide	glyconon	minodiab
	amias		enalapril	micardis	tensopril	daonil		glipizide	glymese	orabet
	angiotensin		eprosartan	micardisplus	teveten	diabetamide		gliquidone	glymidine	rastinon
	aprovel		felodipine	odrik	totaretic	diabinese		glucobay	gondafon	semi-daonil
	candesartan		fluconazole	olmesartan	trandolapril	diamicron		glucophage	guar	tolanase
	capoten		fosinopril	olmetec	valsartan	dimelor		glucotard	guarem	tolazamide
	capozide		gopten	perindopril	vascace	euglucon		glurenorm	insulin	tolbutamide
	captopril		hydrochlorothiazide	quinalapril	verapamil
	carace		imidapril	quinapril	zestril
	cilazapril		indapamide	ramipril
	coaprovel		innovace	renitec

## Sheet: Table S2
Supplementary Table S2	Description of the GWAS studies (number of participants, cohorts and phenotype definition) that originally identified the single nucleotide polymorphisms included in the generation of the PRS. The association metrics and effect allele for each variant are shown as originally reported. AER: albumin excretion rate. CI: confidence interval. EA: effect allele. mAlb: microalbuminuria. NA: not availabl…
PMID	First Author	Year	Details of the Cohort		Outcome Definition	PRS	Details of the variant
			Number and type of participants	Ancestry			Variant	EA	NEA	Beta	SE	P-value	OR	CI95%
26631737	Teumer	2016	67,452 participants (up to 7,787 with diabetes)	European	UACR >25 mg/g in women UACR >17 mg/g in men	mAlb	rs10498273	C	G	-0.21	0.047	9.6e-06
							rs1077216	T	C	0.2	0.044	5.2e-06
							rs10795433	A	C	-0.2	0.031	1.3e-10
							rs10899033	C	G	0.11	0.025	9.3e-06
							rs11579312	T	C	0.11	0.025	9.7e-06
							rs12719264	A	G	-0.11	0.025	6.2e-06
							rs12764441	T	C	-0.1	0.021	3.5e-06
							rs13160548	T	C	-0.1	0.023	8.2e-06
							rs16827742	A	G	0.3	0.063	3.1e-06
							rs2110904	T	C	0.1	0.022	8.9e-06
							rs3740393	C	G	0.13	0.028	6.1e-06
							rs3795324	A	C	-0.15	0.031	9.4e-07
							rs538641	A	G	0.28	0.062	7.8e-06
							rs6513791	T	C	0.12	0.026	4.4e-06
							rs7145202	T	C	0.1	0.022	3.7e-06
						UACR	rs10795433	A	C	-0.2	0.031	1.3e-10
							rs12668467	T	C	-0.043	0.009	4.1e-06
							rs13079877	A	G	0.148	0.033	5.6e-06
							rs13427836	T	C	0.199	0.044	6.1e-06
							rs1528472	A	C	-0.032	0.006	5.4e-07
							rs17301329	A	T	0.042	0.008	5.6e-07
							rs17377079	A	G	0.06	0.013	6.9e-06
							rs17738155	T	C	-0.241	0.053	5.9e-06
							rs2192224	T	G	0.048	0.011	6.1e-06
							rs231227	A	G	0.033	0.007	4.9e-06
							rs2417849	T	C	0.028	0.006	9.5e-06
							rs4072037	T	C	0.029	0.006	2.5e-06
							rs4528660	T	C	-0.073	0.017	9.4e-06
							rs4674086	T	C	0.028	0.006	8.7e-06
							rs4722909	A	G	-0.134	0.029	3.2e-06
							rs649529	T	G	-0.147	0.033	9.3e-06
							rs7851726	T	C	0.027	0.006	5.2e-06
							rs7922045	T	C	0.165	0.033	5.7e-07
							rs880315	T	C	-0.042	0.009	9.1e-06
							rs9333290	T	G	0.038	0.008	7.5e-07
							rs9372872	C	G	0.046	0.03	2.5e-06
							rs9876318	A	T	-0.144	0.01	2e-06
21355061	Böger	2011	63,153 individuals	European	UACR >25 mg/g in women UACR >17 mg/g in men	mAlb	rs13104825	C	G	-0.1465	NA	2.4e-06
							rs13337289	T	C	0.2441	NA	3.2e-06
							rs159782	A	G	0.1547	NA	2.4e-06
							rs17319721	A	G	-0.1279	NA	1.9e-06
							rs2635165	T	C	-0.2343	NA	2.3e-06
							rs4935985	A	C	-0.1683	NA	1.6e-06
							rs6829211	A	C	-0.1401	NA	5.5e-06
							rs7649382	A	G	-0.159	NA	6.8e-07
							rs850898	A	C	0.1585	NA	2.2e-06
						UACR	rs1801239	T	C	-0.0835	NA	3e-07
							rs2838520	T	C	0.0462	NA	1.2e-06
							rs3734316	T	C	0.0543	NA	2.3e-06
							rs7576149	T	C	-0.0594	NA	2.2e-06
31537649	Salem	2019	19,406 individuals with type 1 diabetes	European	AER ≥30 and <300mg/24h	mAlb	rs116772905	T	C			4.4e-08	3.78	NA
							rs142823282	G	A			8.32e-10	6.75	NA
							rs145681168	G	A			2.06e-07	5.53	NA
							rs61983410	T	C			9.84e-08	0.79	NA
26831199	Pattaro	2016	133,413 individuals: non-diabetes subgroup: N=118,448 diabetes group: N=11,522	European		UACR	rs164748	A	C	0.021	0.006	0.0004
							rs3750082	A	T	0.019	0.006	0.0036
29703844	van Zuydam	2018	Discovery Cohort: 3,345 diabetic kidney disease cases and 2,372 controls	European	AER ≥30 and <300mg/24h	mAlb	rs9942471	A	C			2.1e-07	1.24	(1.15,1.34)

## Sheet: Table S3
Supplementary Table S3	Gene coordinates and annotation information for the single nucleotide polymorphisms included in this study. ALT: alternate allele. Chr: chromosome. dbSNP: Single Nucleotide Polymorphism Database identifier. hwe: Hardy-Weinberg Equilibrium. LD: linkage disequilibrium. MAF: Minor Allele Frequency in the Overall Cohort. PMID: PubMed identifier of the original article. REF: reference allele. *Minor a…
Chr	Position	dbSNP	REF	ALT	MAF	Overlapped Gene**	Type	Annotation	Reason for exclusion	PMID
	GRCh37/hg19
1	10796866	rs880315	C*	T	0.332	CASZ1	protein_coding	intronic	Included	26631737
1	30656572	rs11579312	C*	T	0.2678	LOC105378617	None	intronic	Included	26631737
1	61972591	rs2499511	A	G*	0.4106	NFIA[44126]	None	None	Included	24595857
						AC099791.1[122112]
1	85226813	rs17377079	A*	G	0.1188	AC104169.1[31938]	None	None	Included	26631737
						SSX2IP[70327]
1	150951477	rs267734	C*	T	0.218	ANXA9[3016]	None	None	Included	25238615
						RP11-316M1.3[3467]
1	155162067	rs4072037	T	C*	0.4606	MUC1	protein_coding	5upstream,	Included	26631737
								non-coding intronic,
								coding syn
								syn,non-coding
1	155175892	rs914615	G	A*	0.4669	THBS3	protein_coding	non-coding intronic,	LD with rs4072037	26631737
								intronic	(r2=0.97)
1	160643111	rs3795324	C*	A	0.1779	RP11-404F10.2	antisense	5upstream,	Included	26631737
								non-coding intronic,
								non-coding
2	3745215	rs12615970	G*	A	0.1043	ALLC	protein_coding	non-coding intronic,	Included	31537649
								intronic
2	20926462	rs7576149	T*	C	0.185	LDAH	protein_coding	non-coding intronic,	Included	21355061
								intronic
2	40349162	rs13405865	G*	T	0.2601	SLC8A1-AS1	antisense	non-coding intronic	Included	24595857
						SLC8A1
2	63485359	rs17474840	G*	A	0.0037	WDPCP	protein_coding	intronic	MAF < 1%	24595857
2	64185003	rs7588342	G	C*	0.025	VPS54	protein_coding	intronic	Included	24595857
2	73868328	rs13538	G*	A	0.2232	NAT8	protein_coding	coding nonsyn	Included	25238615
2	123170441	rs4848180	T	C*	0.0963	AC062020.2[652456]	None	None	Included	24595857
						AC018737.3[616163]
2	129027961	rs13427836	T*	C	0.1338	HS6ST1	protein_coding	non-coding intronic,	Included	26631737
								intronic
2	137923761	rs17346504	T*	C	0.1174	THSD7B	protein_coding	intronic,	p(HWE) < 0.05	26631737
								non-coding intronic
2	150907159	rs16827742	A*	G	0.0711	AC007364.1[191454]	None	None	Included	26631737
						AC016682.1[120778]
2	186212808	rs850898	A*	C	0.2819	ZNF804A[408589]	None	None	Included	21355061
						AC080125.1[199054]
2	187519338	rs9333290	T*	G	0.2781	ITGAVAC017101.10	protein_coding	intronic	Included	26631737
2	187551307	rs12615659	A*	T	0.2934	AC017101.10	antisense	non-coding intronic	LD with rs9333290	26631737
									(r2=0.89)
2	201323885	rs4674086	T*	C	0.4722	SPATS2L	protein_coding	intronic	Included	26631737
2	228121101	rs55703767	T*	G	0.2048	COL4A3COL4A3	antisense	non-coding intronic	Included	31537649
3	926345	rs115061173	A*	T	0.0142	AC087430.1[123474]	None	None	p(HWE) < 0.05	31537649
						AC090044.2[26571]
3	2127845	rs13079877	G*	A	0.4957	RN7SKP144[2772]	None	None	Included	26631737
						RP11-204C23.1[98691]
3	11910635	rs142823282	G*	A	0.0116	FANCD2P2	pseudogene	non-coding intronic	Included	31537649
3	34096513	rs7649382	G*	A	0.3014	PDCD6IP[185319]	None	None	Included	21355061
						AC018359.1[104313]
3	36566312	rs116216059	A*	C	0.012	STAC	protein_coding	intronic	Included	31537649
3	46892161	rs1077216	T*	C	0.069	MYL3[7201]	None	None	Included	26631737
						PRSS42[16576]
3	66931428	rs9876318	T*	A	0.3011	RPL21P41[243592]	None	None	Included	26631737
						KBTBD8[117299]
4	4550632	rs6829211	C*	A	0.2877	STX18-AS1	antisense	non-coding intronic	Included	21355061
4	71358776	rs191449639	A*	T	0.0038	AMTN[25481]	None	None	MAF < 1%	31537649
						MUC7[10062]
4	77368847	rs17319721	A*	G	0.4433	SHROOM3	protein_coding	non-coding intronic,	Included	21355061
								intronic
4	174500806	rs145681168	G*	A	0.0152	HAND2-AS1	antisense	non-coding intronic	Included	31537649
4	175642699	rs11725853	A*	G	0.2868	GLRA3GLRA3	protein_coding	3downstream,	Included	24595857
								intronic
4	175651499	rs1564939	C*	T	0.2027	GLRA3	protein_coding	5upstream,	Included	24595857
								intronic
4	175654223	rs10011025	G*	A	0.193	GLRA3	protein_coding	intronic	LD with rs1564939	24595857
									(r2=0.973)
4	175655143	rs12509729	A*	G	0.1282	GLRA3	protein_coding	intronic	Included	24595857
4	186000108	rs13104825	G*	C	0.348	RP11-386B13.3	lincRNA	non-coding intronic	Included	21355061
5	38778850	rs13160548	C*	T	0.3098	CTD-2127H9.1	lincRNA	non-coding intronic	Included	21355061
5	119183940	rs12719264	A*	G	0.2941	LOC105379144	None	non-coding intronic	Included	26631737
5	121774582	rs149641852	T*	G	0.0159	CTC-210G5.1SNCAIP	antisense	non-coding intronic	Included	31537649
5	142078069	rs1860229	A*	G	0.0403	AC005592.3[5278]	None	None	Included	24595857
						FGF1[452]
5	158200177	rs5872572	A*	AG	0.0425	EBF1	protein_coding	non-coding intronic,	p(HWE) < 0.05	31537649
								intronic
6	30865279	rs116772905	T*	C	0.0167	DDR1	protein_coding	coding *syn,	Included	31537649
								coding syn,
								3downstream,3utr
6	37597129	rs3734316	T*	C	0.1925	MIR4462[73931]	None	None	Included	21355061
						MDGA1[3155]
6	51156076	rs17738155	C*	T	0.0728	FTH1P5[275107]	None	None	Included	26631737
						RP3-437C15.2[94004]
6	52739654	rs13215455	C*	T	0.3217	RP11-392A23.5	pseudogene	non-coding intronic	p(HWE) < 0.05	21355061
6	89948232	rs9942471	C*	A	0.369	GABRR2[18695]	None	None	Included	29703844
						GABRR1[7235]
6	107594771	rs2110904	C*	T	0.3492	PDSS2	protein_coding	intronic	Included	26631737
6	127807952	rs9372871	C*	T	0.0977	SOGA3	protein_coding	intronic	LD with rs9372872	21355061
									(r2=0.97)
6	127808155	rs9372872	C*	G	0.0971	SOGA3	protein_coding	intronic	Included	26631737
7	13632228	rs12668467	T*	C	0.2593	AC011288.2	lincRNA	non-coding intronic	Included	26631737
7	29514931	rs4722909	A	G*	0.3961	CHN2	protein_coding	intronic	Included	26631737
7	32919927	rs3750082	A*	T	0.3517	KBTBD2	protein_coding	intronic	Included	26831199
7	99728546	rs77273076	T*	C	0.0098	AC073842.19[41]	None	None	MAF < 1%	31537649
						MBLAC1[2428]
8	54858981	rs17301329	A*	T	0.2666	RGS20	protein_coding	non-coding intronic,	Included	26631737
								intronic
8	98296209	rs2635165	C*	T	0.0821	TSPYL5[6033]	None	None	Included	21355061
						U3[74284]
8	103003703	rs538641	A*	G	0.045	NCALD	protein_coding	non-coding intronic,	Included	28137830
								intronic
8	103686204	rs7831037	C*	T	0.0234	LOC101927245	Intron Variant	intronic	Included	24595857
						LOC105375686
8	128100030	rs57532727	CA*	C	0.0724	PRNCR1	None	None	Included	31537649
9	97503985	rs7851726	C	T*	0.4061	C9orf3	protein_coding	intronic	Included	26631737
10	11246269	rs1109861	A	C*	0.4822	CELF2	protein_coding	intronic	Included	26631737
10	16919052	rs1801239	C*	T	0.1036	CUBN	protein_coding	coding nonsyn	Included	26631737
								nonsyn
10	16969923	rs10795433	C*	A	0.1519	CUBN	protein_coding	intronic	Included	26631737
10	72691651	rs12764441	T*	C	0.47	RP11-432J9.3	lincRNA	non-coding	Included	26631737
10	104636655	rs3740393	C*	G	0.1347	C10orf32-ASMT	protein_coding	intronic	Included	26631737
						AS3MT
10	123001732	rs7922045	T*	C	0.2416	LINC01153[56252]	None	None	Included	26631737
						RN7SKP167[168698]
11	16937846	rs183937294	G*	T	0.0056	PLEKHA7	protein_coding	non-coding intronic,	MAF < 1%	31537649
								intronic
11	22780664	rs16910106	C*	T	0.1059	GAS2	protein_coding	intronic	p(HWE) < 0.05	24595857
11	74393171	rs10899033	G*	C	0.3002	POLD3[13009]	None	None	Included	26631737
						RN7SKP297[3098]
11	88008251	rs649529	T*	G	0.4302	MIR3166[98490]	None	None	Included	26631737
						CTSC[18509]
11	114621469	rs1712790	C	T*	0.468	NXPE2[42107]	intronic	intronic	Included	17903292
						ACA59[377469]
11	126580816	rs4935985	A	C*	0.2063	KIRREL3	protein_coding	non-coding intronic,	Included	21355061
								intronic
12	20276513	rs2417849	T*	C	0.3467	CTC-465D4.1	lincRNA	non-coding intronic	Included	26631737
14	21144799	rs10498273	G*	C	0.0425	OR6S1[34949]	None	None	Included	26631737
						Y_RNA[2771]
14	23092105	rs7145202	T	C*	0.3526	ABHD4[10840]	None	None	Included	26631737
						OR6J1[10568]
14	26004712	rs61983410	C*	T	0.1873	RP11-388G3.1[103272]	None	None	Included	31537649
						SNORD37[271142]
14	73740250	rs113554206	A*	G	0.0031	PAPLNRP4-647C14.3	protein_coding	3utr,3downstream,	MAF < 1%	31537649
								non-coding
15	27376623	rs2192224	T*	G	0.1503	GABRG3	protein_coding	intronic	Included	26631737
15	55321128	rs1528472	A*	C	0.4474	UNC13C[400322]	None	None	Included	26631737
						RP11-548M13.1[27817]
16	77338051	rs13337289	T*	C	0.1008	ADAMTS18	protein_coding	non-coding intronic,	Included	21355061
								intronic
16	89708292	rs164748	G*	C	0.4197	DPEP1[3453]	None	None	Included	26831199
						CHMP1A[2547]
17	6307248	rs1355876	G	A*	0.3007	AIPL1	protein_coding	intronic	Included	24595857
18	1811108	rs185299109	T*	C	0.0032	CTD-2015H3.1[29043]	None	None	MAF < 1%	31537649
						RP11-161I6.2[72417]
18	3043516	rs4528660	C*	T	0.1131	SNORA70[17952]	None	None	Included	26631737
						MYOM1[23289]
19	36268067	rs231227	A*	G	0.3864	ARHGAP33	protein_coding	5upstream,	Included	26631737
								non-coding intronic,
								intronic
20	4347347	rs159782	G*	A	0.2893	ADRA1D[117626]	None	None	Included	21355061
						RP11-307O10.1[64461]
20	41058122	rs6513791	C	T*	0.1865	PTPRT	protein_coding	intronic	Included	26631737
20	55837263	rs144434404	T*	C	0.0071	BMP7	protein_coding	intronic	MAF < 1%	31537649
21	45615896	rs2838520	C	T*	0.3902	AP001056.1[19560]	None	None	Included	21355061
						AP001057.1[5277]

## Sheet: Table S4
Supplementary Table S4	Logistic regression models for microalbuminuria according to the sex-dependent definition in 389,172 participants from the overall cohort. R2: McFadden's R Square. SE: Standard Error. * chromosome|gene|rs identifier|counted allele|alternate allele
Model	Variable*	Estimate	SE	P-value	OR	CI95%		Overall p-value for model	R2
Model including clinical variables only	(Intercept)	-1.297	0.045	<2.0E-16	0.273	0.25	0.299		0.015
	Body Mass Index (kg/m2)	-0.043	0.001	<2.0E-16	0.958	0.956	0.96
	Anti-Hypertensive Medication (yes)	0.421	0.012	<2.0E-16	1.523	1.488	1.56
	Cholesterol Medication (yes)	0.119	0.014	<2.0E-16	1.126	1.097	1.157
	Ever Smoker (yes)	0.105	0.009	<2.0E-16	1.11	1.09	1.131
	Age (years)	0.008	0.001	<2.0E-16	1.009	1.007	1.01
	Diabetes (yes)	0.255	0.016	<2.0E-16	1.29	1.25	1.331
	Sex (Male)	-0.027	0.009	0.0045	0.974	0.956	0.992
	Insulin (yes)	0.584	0.038	<2.0E-16	1.793	1.664	1.931
Model including clinical variables and single nucleotide polymorphisms	(Intercept)	-1.364	0.047	<2.0E-16	0.256	0.233	0.28	< 2.2E-16	0.015
	Body Mass Index (kg/m2)	-0.043	0.001	<2.0E-16	0.958	0.956	0.96
	Anti-Hypertensive Medication (yes)	0.421	0.012	<2.0E-16	1.524	1.488	1.56
	Cholesterol Medication (yes)	0.119	0.014	<2.0E-16	1.126	1.097	1.157
	Diabetes (yes)	0.254	0.016	<2.0E-16	1.29	1.25	1.33
	Ever Smoker (yes)	0.105	0.009	<2.0E-16	1.11	1.09	1.131
	Age (years)	0.008	0.001	<2.0E-16	1.009	1.007	1.01
	Sex (Male)	-0.027	0.009	0.0042	0.973	0.956	0.992
	Insulin (yes)	0.585	0.038	<2.0E-16	1.795	1.666	1.934
	chr2|NAT8|rs13538|G|A	0.023	0.008	0.0028	1.023	1.008	1.039
	chr20|---|rs159782|G|A	0.015	0.007	0.031	1.015	1.001	1.03
	chr11|---|rs649529|T|G	0.016	0.007	0.016	1.016	1.003	1.029
	chr3|---|rs1077216|T|C	0.039	0.013	0.0021	1.04	1.014	1.066
	chr10|CUBN|rs1801239|C|T	0.104	0.01	<2.0E-16	1.109	1.087	1.132
	chr1|MUC1|rs4072037|T|C	0.014	0.006	0.032	1.014	1.001	1.027
	chr2|ALLC|rs12615970|G|A	0.021	0.011	0.044	1.022	1.001	1.043
	chr4|SHROOM3|rs17319721|A|G	-0.026	0.007	8.5e-05	0.975	0.962	0.987
	chr2|COL4A3|rs55703767|T|G	0.018	0.008	0.025	1.018	1.002	1.034
	chr6|DDR1|rs116772905|T|C	0.068	0.025	0.0059	1.07	1.02	1.123

## Sheet: Table S5
Supplementary Table S5	Logistic regression models for microalbuminuria according to the sex-dependent definition in 353,374 participants from the non-diabetic cohort. R2: McFadden's R Square. SE: Standard Error. * chromosome|gene|rs identifier|counted allele|alternate allele
Model	Variable*	Estimate	SE	P-value	OR	CI95%		Overall p-value for model	R2
Model including clinical variables only	(Intercept)	-1.058	0.048	<2.0E-16	0.347	0.316	0.382		0.012
	Body Mass Index (kg/m2)	-0.052	0.001	<2.0E-16	0.949	0.947	0.952
	Anti-Hypertensive Medication (yes)	0.404	0.013	<2.0E-16	1.497	1.459	1.536
	Cholesterol Medication (yes)	0.07	0.015	3.6e-06	1.072	1.041	1.104
	Ever Smoker (yes)	0.097	0.01	<2.0E-16	1.102	1.081	1.123
	Age (years)	0.009	0.001	<2.0E-16	1.009	1.008	1.011
	Sex (Male)	-0.063	0.01	3.3e-10	0.939	0.921	0.958
Model including clinical variables and single nucleotide polymorphisms	(Intercept)	-1.07	0.051	<2.0E-16	0.343	0.31	0.379	< 2.2E-16	0.013
	Body Mass Index (kg/m2)	-0.052	0.001	<2.0E-16	0.949	0.947	0.951
	Anti-Hypertensive Medication (yes)	0.404	0.013	<2.0E-16	1.497	1.459	1.536
	Cholesterol Medication (yes)	0.07	0.015	3.4e-06	1.072	1.041	1.104
	Ever Smoker (yes)	0.097	0.01	<2.0E-16	1.102	1.081	1.124
	Age (years)	0.009	0.001	<2.0E-16	1.009	1.008	1.011
	Sex (Male)	-0.063	0.01	2.8e-10	0.939	0.921	0.957
	chr2|NAT8|rs13538|G|A	0.027	0.008	0.00084	1.028	1.011	1.045
	chr11|---|rs649529|T|G	0.015	0.007	0.028	1.015	1.002	1.029
	chr3|---|rs1077216|T|C	0.036	0.013	0.0077	1.036	1.009	1.064
	chr10|CUBN|rs1801239|C|T	0.094	0.011	<2.0E-16	1.098	1.075	1.122
	chr11|KIRREL3|rs4935985|A|C	-0.022	0.008	0.0094	0.979	0.963	0.995
	chr2|ALLC|rs12615970|G|A	0.025	0.011	0.029	1.025	1.002	1.048
	chr4|SHROOM3|rs17319721|A|G	-0.026	0.007	0.00016	0.974	0.961	0.987
	chr2|COL4A3|rs55703767|T|G	0.024	0.009	0.0048	1.024	1.007	1.042
	chr6|DDR1|rs116772905|T|C	0.071	0.026	0.0068	1.074	1.019	1.13

## Sheet: Table S6
Supplementary Table S6	Logistic regression models for microalbuminuria according to the sex-dependent definition in 35,798 participants from the diabetic cohort. R2: McFadden's R Square. SE: Standard Error. * chromosome|gene|rs identifier|counted allele|alternate allele
Model	Variable*	Estimate	SE	P-value	OR	CI95%		Overall p-value for model	R2
Model including clinical variables only	(Intercept)	-2.485	0.141	<2.0E-16	0.083	0.063	0.11		0.037
	Body Mass Index (kg/m2)	-0.002	0.003	0.53	0.998	0.993	1.003
	Anti-Hypertensive Medication (yes)	0.509	0.034	<2.0E-16	1.664	1.556	1.78
	Cholesterol Medication (yes)	0.249	0.034	3.7e-13	1.283	1.199	1.372
	Ever Smoker (yes)	0.146	0.028	1.9e-07	1.157	1.095	1.222
	Age (years)	0.007	0.002	0.00064	1.007	1.003	1.011
	Sex (Male)	0.319	0.029	<2.0E-16	1.376	1.301	1.455
	Insulin (yes)	0.458	0.039	<2.0E-16	1.582	1.465	1.707
Model including clinical variables and single nucleotide polymorphisms	(Intercept)	-2.544	0.148	<2.0E-16	0.079	0.059	0.105	4.7e-11	0.038
	Body Mass Index (kg/m2)	-0.002	0.003	0.5	0.998	0.993	1.003
	Anti-Hypertensive Medication (yes)	0.511	0.034	<2.0E-16	1.667	1.559	1.783
	Cholesterol Medication (yes)	0.249	0.034	4e-13	1.283	1.199	1.372
	Ever Smoker (yes)	0.144	0.028	2.8e-07	1.154	1.093	1.219
	Age (years)	0.007	0.002	0.00059	1.007	1.003	1.011
	Sex (Male)	0.32	0.029	<2.0E-16	1.377	1.302	1.456
	Insulin (yes)	0.458	0.039	<2.0E-16	1.581	1.464	1.706
	chr10|CELF2|rs1109861|A|C	-0.069	0.02	0.00043	0.933	0.898	0.97
	chr10|CUBN|rs1801239|C|T	0.174	0.03	1e-08	1.19	1.121	1.262
	chr11|KIRREL3|rs4935985|A|C	0.062	0.024	0.0089	1.064	1.016	1.114

## Sheet: Table S7
Supplementary Table S7	Logistic regression models for microalbuminuria according to the KDIGO definition in 389,172 participants from the overall cohort. KDIGO: Kidney Disease: Improving Global Outcomes. R2: McFadden's R Square. SE: Standard Error. * chromosome|gene|rs identifier|counted allele|alternate allele
Model	Variable*	Estimate	SE	P-value	OR	CI95%		Overall p-value for model	R2
Model including clinical variables only	(Intercept)	-2.148	0.06	2e-16	0.117	0.104	0.131		0.028
	Body Mass Index (kg/m2)	-0.028	0.001	2e-16	0.972	0.97	0.975
	Hypertensive Medication (yes)	0.526	0.016	2e-16	1.691	1.64	1.745
	Cholesterol Medication (yes)	0.212	0.018	2e-16	1.236	1.194	1.279
	Diabetes (yes)	0.329	0.02	2e-16	1.389	1.334	1.445
	Ever Smoker (yes)	0.132	0.012	2e-16	1.141	1.114	1.169
	Age (years)	0.006	0.001	2.5e-14	1.006	1.005	1.008
	Sex (Male)	-0.651	0.013	2e-16	0.521	0.508	0.535
	Insulin (yes)	0.652	0.045	2e-16	1.919	1.757	2.093
Model including clinical variables and single nucleotide polymorphisms	(Intercept)	-2.197	0.065	<2.0E-16	0.111	0.098	0.126	< 2.2E-16	0.028
	Body Mass Index (kg/m2)	-0.028	0.001	<2.0E-16	0.972	0.97	0.975
	Anti-Hypertensive Medication (yes)	0.525	0.016	<2.0E-16	1.691	1.639	1.744
	Cholesterol Medication (yes)	0.212	0.018	<2.0E-16	1.236	1.194	1.28
	Diabetes (yes)	0.328	0.02	<2.0E-16	1.388	1.334	1.445
	Ever Smoker (yes)	0.132	0.012	<2.0E-16	1.141	1.114	1.169
	Age (years)	0.006	0.001	2.1e-14	1.006	1.005	1.008
	Sex (Male)	-0.652	0.013	<2.0E-16	0.521	0.508	0.535
	Insulin (yes)	0.653	0.045	<2.0E-16	1.921	1.759	2.095
	chr20|---|rs159782|G|A	0.03	0.01	0.0019	1.03	1.011	1.049
	chr1|CASZ1|rs880315|C|T	0.027	0.009	0.0038	1.027	1.009	1.045
	chr3|---|rs1077216|T|C	0.041	0.017	0.014	1.042	1.008	1.077
	chr10|CUBN|rs1801239|C|T	0.132	0.014	<2.0E-16	1.141	1.11	1.171
	chr5|FGF1|rs1860229|A|G	-0.041	0.021	0.044	0.959	0.921	0.999
	chr10|AS3MT|rs3740393|C|G	0.026	0.013	0.039	1.026	1.001	1.052
	chr1|MUC1|rs4072037|T|C	0.024	0.009	0.0064	1.024	1.007	1.042
	chr20|PTPRT|rs6513791|C|T	-0.025	0.011	0.021	0.975	0.954	0.996
	chr2|ALLC|rs12615970|G|A	0.032	0.014	0.026	1.032	1.004	1.061
	chr4|SHROOM3|rs17319721|A|G	-0.037	0.009	2.6e-05	0.964	0.948	0.981
	chr2|COL4A3|rs55703767|T|G	0.03	0.011	0.0057	1.03	1.009	1.052
	chr6|DDR1|rs116772905|T|C	0.095	0.033	0.0036	1.1	1.031	1.172

## Sheet: Table S8
Supplementary Table S8	Logistic regression models for microalbuminuria according to the KDIGO definition in 353,374 participants from the non-diabetic cohort. KDIGO: Kidney Disease: Improving Global Outcomes. R2: McFadden's R Square. * chromosome|gene|rs identifier|counted allele|alternate allele
Model	Variable*	Estimate	SE	P-value	OR	CI95%		Overall p-value for model	R2
Model including clinical variables only	(Intercept)	-1.857	0.065	<2.0E-16	0.156	0.138	0.177		0.026
	Body Mass Index (kg/m2)	-0.039	0.002	<2.0E-16	0.962	0.959	0.965
	Anti-Hypertensive Medication (yes)	0.501	0.017	<2.0E-16	1.65	1.596	1.707
	Cholesterol Medication (yes)	0.161	0.02	5.4e-16	1.175	1.13	1.222
	Ever Smoker (yes)	0.113	0.013	<2.0E-16	1.12	1.091	1.15
	Age (years)	0.007	0.001	4.5e-16	1.007	1.006	1.009
	Sex (Male)	-0.739	0.015	<2.0E-16	0.478	0.464	0.491
Model including clinical variables and single nucleotide polymorphisms	(Intercept)	-1.906	0.07	<2.0E-16	0.149	0.13	0.17	< 2.2E-16	0.026
	Body Mass Index (kg/m2)	-0.039	0.002	<2.0E-16	0.962	0.959	0.965
	Anti-Hypertensive Medication (yes)	0.501	0.017	<2.0E-16	1.651	1.596	1.707
	Cholesterol Medication (yes)	0.161	0.02	5.7e-16	1.175	1.13	1.222
	Ever Smoker (yes)	0.114	0.013	<2.0E-16	1.12	1.091	1.15
	Age (years)	0.007	0.001	4e-16	1.007	1.006	1.009
	Sex (Male)	-0.74	0.015	<2.0E-16	0.477	0.464	0.491
	chr20|---|rs159782|G|A	0.03	0.01	0.0031	1.031	1.01	1.051
	chr1|CASZ1|rs880315|C|T	0.023	0.01	0.02	1.023	1.004	1.043
	chr10|CUBN|rs1801239|C|T	0.124	0.015	<2.0E-16	1.132	1.099	1.165
	chr10|AS3MT|rs3740393|C|G	0.029	0.014	0.031	1.03	1.003	1.057
	chr1|MUC1|rs4072037|T|C	0.022	0.009	0.017	1.023	1.004	1.042
	chr20|PTPRT|rs6513791|C|T	-0.025	0.012	0.039	0.976	0.953	0.999
	chr2|ALLC|rs12615970|G|A	0.036	0.015	0.017	1.037	1.006	1.069
	chr4|SHROOM3|rs17319721|A|G	-0.036	0.009	0.00013	0.965	0.947	0.983
	chr2|COL4A3|rs55703767|T|G	0.036	0.011	0.0016	1.037	1.014	1.061
	chr6|DDR1|rs116772905|T|C	0.102	0.035	0.0035	1.108	1.034	1.186

## Sheet: Table S9
Supplementary Table S9	Logistic regression models for microalbuminuria according to the KDIGO definition in 35,798 participants from the diabetic cohort. KDIGO: Kidney Disease: Improving Global Outcomes. R2: McFadden's R Square. SE: Standard Error. * chromosome|gene|rs identifier|counted allele|alternate allele
Model	Variable*	Estimate	SE	P-value	OR	CI95%		Overall p-value for model	R2
Model including clinical variables only	(Intercept)	-3.433	0.177	<2.0E-16	0.032	0.023	0.046		0.043
	Body Mass Index (kg/m2)	0.014	0.003	5.2e-06	1.014	1.008	1.02
	Anti-Hypertensive Medication (yes)	0.653	0.044	<2.0E-16	1.922	1.764	2.094
	Cholesterol Medication (yes)	0.316	0.043	2.7e-13	1.372	1.261	1.494
	Ever Smoker (yes)	0.221	0.035	2.6e-10	1.247	1.165	1.336
	Age (years)	0.005	0.003	0.054	1.005	1	1.01
	Sex (Male)	-0.096	0.035	0.0061	0.908	0.848	0.973
	Insulin (yes)	0.51	0.046	<2.0E-16	1.665	1.522	1.82
Model including clinical variables and single nucleotide polymorphisms	(Intercept)	-3.636	0.191	<2.0E-16	0.026	0.018	0.038	3.7e-10	0.046
	Body Mass Index (kg/m2)	0.014	0.003	4.9e-06	1.014	1.008	1.02
	Hypertensive Medication (yes)	0.653	0.044	<2.0E-16	1.922	1.764	2.095
	Cholesterol Medication (yes)	0.318	0.043	2.4e-13	1.374	1.262	1.496
	Ever Smoker (yes)	0.221	0.035	2.9e-10	1.247	1.164	1.335
	Age (years)	0.005	0.003	0.047	1.005	1	1.01
	Sex (Male)	-0.095	0.035	0.0071	0.91	0.849	0.975
	Insulin (yes)	0.512	0.046	<2.0E-16	1.669	1.526	1.824
	chr3|---|rs1077216|T|C	0.115	0.046	0.012	1.122	1.025	1.226
	chr10|CUBN|rs1801239|C|T	0.178	0.037	1.8e-06	1.195	1.11	1.285
	chr15|GABRG3|rs2192224|T|G	0.068	0.033	0.041	1.07	1.003	1.141
	chr1|---|rs2499511|A|G	0.055	0.024	0.024	1.056	1.007	1.108
	chr11|KIRREL3|rs4935985|A|C	0.076	0.03	0.01	1.079	1.018	1.143
	chr14|---|rs7145202|T|C	-0.067	0.025	0.008	0.935	0.89	0.983
	chr10|RP11-432J9.3|rs12764441|T|C	0.058	0.024	0.016	1.059	1.011	1.11
	chr4|SHROOM3|rs17319721|A|G	-0.048	0.024	0.044	0.953	0.909	0.999

[truncated: 12 more sheets: Table S10, Table S11, Table S12, Table S13, Table S14, Table S15, Table S16, Table S17, Table S18, Table S19, Table S20, Table S21]
